# Supplementary material for: Exploring the Effectiveness of Self-Management Interventions in Type 2 Diabetes: A Systematic Review and Network Meta-Analysis
Source: Healthcare (Basel). 2023 Dec 22;12(1):27. doi: 10.3390/healthcare12010027 (PMC10779199; doi:10.3390/healthcare12010027)
Supplement: Supplementary file 1 [file healthcare-12-00027-s001.zip]

Archive with 1 entries (1 files):
- Supplementary Materials 18DEC2023.zip
